# Supplementary material for: Orientocardiochiles, a new genus of Cardiochilinae (Hymenoptera, Braconidae), with descriptions of two new species from Malaysia and Vietnam
Source: Zookeys. 2020 Sep 24;971:1–15. doi: 10.3897/zookeys.971.56571 (PMC7529828; doi:10.3897/zookeys.971.56571)
Supplement: XML Treatment for Orientocardiochiles [file zookeys.971.56571-treatment1.xml]

<!DOCTYPE tp:taxon-treatment
  PUBLIC "-//TaxonX//DTD Taxonomic Treatment Publishing DTD v0 20100105//EN" "tax-treatment-NSO.dtd">
<tp:taxon-treatment xmlns:tp="http://www.plazi.org/taxpub"><tp:treatment-meta><kwd-group><label>Taxon classification</label><kwd><named-content xmlns:xlink="http://www.w3.org/1999/xlink" content-type="kingdom">Animalia</named-content></kwd><kwd><named-content xmlns:xlink="http://www.w3.org/1999/xlink" content-type="order">Hymenoptera</named-content></kwd><kwd><named-content xmlns:xlink="http://www.w3.org/1999/xlink" content-type="family">Braconidae</named-content></kwd></kwd-group><mixed-citation publication-type="journal"><person-group><name><surname>Kang</surname><given-names>Ilgoo</given-names></name><name><surname>Long</surname><given-names>Khuat Dang</given-names></name><name><surname>Sharkey</surname><given-names>Michael J.</given-names></name><name><surname>Whitfield</surname><given-names>James B.</given-names></name><name><surname>Lord</surname><given-names>Nathan P.</given-names></name></person-group><article-title><italic><tp:taxon-name><tp:taxon-name-part taxon-name-part-type="genus" reg="Orientocardiochiles">Orientocardiochiles</tp:taxon-name-part></tp:taxon-name></italic>, a new genus of <tp:taxon-name><tp:taxon-name-part taxon-name-part-type="subfamily">Cardiochilinae</tp:taxon-name-part></tp:taxon-name> (<tp:taxon-name><tp:taxon-name-part taxon-name-part-type="order">Hymenoptera</tp:taxon-name-part></tp:taxon-name>, <tp:taxon-name><tp:taxon-name-part taxon-name-part-type="family">Braconidae</tp:taxon-name-part></tp:taxon-name>), with descriptions of two new species from Malaysia and Vietnam</article-title><source>Zookeys</source><day>24</day><month>9</month><year>2020</year><volume>971</volume><fpage>1</fpage><lpage>15</lpage><pub-id pub-id-type="doi">10.3897/zookeys.971.56571</pub-id></mixed-citation></tp:treatment-meta><tp:nomenclature><tp:taxon-name><object-id xmlns:xlink="http://www.w3.org/1999/xlink" content-type="arpha" xlink:type="simple">A5DC33EC-BD78-503D-A3B1-A1C514A89E4A</object-id>
              <tp:taxon-name-part taxon-name-part-type="genus" reg="Orientocardiochiles">Orientocardiochiles</tp:taxon-name-part>
              <object-id xmlns:xlink="http://www.w3.org/1999/xlink" content-type="zoobank" xlink:type="simple">http://zoobank.org/B3CD416F-0231-46D0-92F9-9EDD6A6B7204</object-id>
            </tp:taxon-name><tp:taxon-authority>Kang &amp; Long</tp:taxon-authority><tp:taxon-status xmlns:xlink="http://www.w3.org/1999/xlink" xlink:type="simple">gen. nov.</tp:taxon-status></tp:nomenclature><tp:treatment-sec sec-type="type species" id="SECID0ELNAC"><title>Type species.</title><p><italic><tp:taxon-name><tp:taxon-name-part taxon-name-part-type="genus" reg="Orientocardiochiles">Orientocardiochiles</tp:taxon-name-part> <tp:taxon-name-part taxon-name-part-type="species" reg="joeburrowi">joeburrowi</tp:taxon-name-part></tp:taxon-name></italic> Kang, sp. nov.</p></tp:treatment-sec><tp:treatment-sec sec-type="diagnosis" id="SECID0E3NAC"><title>Diagnosis</title><p>(based on all the members of the genus). Body large and stout, finely sculptured, whitish to yellow pale in color with black spots and stripes. Head in dorsal view transverse. Antenna 41- or 43-segmented. Eyes sparsely pilose. Clypeus with distinct suture and two clypeal tubercles present apically. Malar suture present. Mandible bidentate and angularly bent ventrally. Mouthparts (the length of galea and glossa) short. Maxillary palpus 5- or 6-segmented. Labial palpi 4-segmented. Notauli deep, crenulate, meeting posteriorly in deep smooth area. Scutellar sulcus curved, with 5+ crenulae. Scutellum more or less elevated medially, without carina laterally and apically. Propodeal areola completely developed and kite-shaped or elongated pentagonal. Epicnemial carina absent. Mesopleuron mostly smooth; precoxal sulcus well-defined and crenulate, not reaching posterior margin. Metapleuron rugulose. Mesosternal sulcus finely crenulate. Hind tibia without apical projection; inner tibial spur distinctly longer than outside spur, subequal to half of hind basitarsus. Tarsal claws pectinate. Forewing with elongated pterostigma; vein r reach<!--PageBreak -->ing at apical fourth of pterostigma; SR1 sharply angled at basal fourth; basal fourth of vein SR1 almost perpendicular to apical vein 3-SR. Vein 1a present as a spectral short trace; 1<sup>st</sup> discal cell in forewing rather short compared to first submarginal cell. Second submarginal cell elongated. First subdiscal (brachial) cell broad. M+CU in hind wing distinctly shorter than 1-M. Hind wing with 6 hamuli. T1 widened apically, with lateral suture clearly defined throughout. T2 mostly rugose except for plateau-like projection (Figs <xref ref-type="fig" rid="F2">2D</xref>, <xref ref-type="fig" rid="F5">5G</xref>); plateau-like projection of T2 present at anteromedial base. T3 entirely smooth. Hypopygium sharply pointed at apex, median longitudinal area evenly sclerotized or largely desclerotized medially throughout; median enfold of hypopygium present or absent. Ovipositor sheath longer than metasoma, pointed at apex, and with short setae throughout.</p></tp:treatment-sec><tp:treatment-sec sec-type="distribution" id="SECID0EOOAC"><title>Distribution.</title><p>Oriental (Malaysia, Vietnam).</p></tp:treatment-sec><tp:treatment-sec sec-type="biology" id="SECID0ETOAC"><title>Biology.</title><p>Unknown.</p></tp:treatment-sec><tp:treatment-sec sec-type="etymology" id="SECID0EYOAC"><title>Etymology.</title><p>The name for the genus refers to <italic><tp:taxon-name><tp:taxon-name-part taxon-name-part-type="genus" reg="Cardiochiles">Cardiochiles</tp:taxon-name-part></tp:taxon-name></italic> from the Oriental region. From “orientum” (Latin for the eastern region) and the generic name “<italic><tp:taxon-name><tp:taxon-name-part taxon-name-part-type="genus" reg="Cardiochiles">Cardiochiles</tp:taxon-name-part></tp:taxon-name></italic> Nees, 1819.” Gender: masculine.</p></tp:treatment-sec><tp:treatment-sec sec-type="notes" id="SECID0EMPAC"><title>Notes.</title><p><italic><tp:taxon-name><tp:taxon-name-part taxon-name-part-type="genus" reg="Orientocardiochiles">Orientocardiochiles</tp:taxon-name-part></tp:taxon-name></italic> gen. nov. will run to couplet 9 in the key to world genera by <xref ref-type="bibr" rid="B7">Dangerfield et al. (1999)</xref>, but it can be distinguished from <italic><tp:taxon-name><tp:taxon-name-part taxon-name-part-type="genus" reg="Austerocardiochiles">Austerocardiochiles</tp:taxon-name-part></tp:taxon-name></italic> in the couplet 9b of the key as follows:</p><table-wrap content-type="key" position="anchor" orientation="portrait"><table id="TID0E2HAC" rules="all"><tbody><tr><td rowspan="1" colspan="1">9b</td><td rowspan="1" colspan="1">Eyes densely setose (Fig. <xref ref-type="fig" rid="F1">1F</xref>); mandible evenly curved ventrally (Fig. <xref ref-type="fig" rid="F1">1F</xref>); body well-sculptured; scutellum well-punctate, more or less depressed medio-posteriorly and with carina; epicnemial carina often present; vein M+CU of hind wing slightly longer or subequal to vein 1-M; submedian field of second metasomal tergite lens-shaped (Fig. <xref ref-type="fig" rid="F1">1D</xref>); hypopygium relatively short and obtuse apically (Fig. <xref ref-type="fig" rid="F1">1A, C</xref>); ovipositor sheath widened apically, shorter than metasoma (Fig. <xref ref-type="fig" rid="F1">1C</xref>)</td><td rowspan="1" colspan="1">
                      <bold><italic><tp:taxon-name><tp:taxon-name-part taxon-name-part-type="genus" reg="Austerocardiochiles">Austerocardiochiles</tp:taxon-name-part></tp:taxon-name></italic> Dangerfield, Austin &amp; Whitfield, 1999</bold>
                    </td></tr><tr><td rowspan="1" colspan="1">–</td><td rowspan="1" colspan="1">Eyes sparsely setose (Fig. <xref ref-type="fig" rid="F2">2F</xref>); mandible angularly bent ventrally (Figs <xref ref-type="fig" rid="F2">2F</xref>, <xref ref-type="fig" rid="F5">5C</xref>); epicnemial carina absent; vein M+CU of hind wing distinctly longer than vein 1-M; plateau-like projection on second metasomal tergum (Fig. <xref ref-type="fig" rid="F2">2D</xref>; hypopygium strongly elongated and acute apically (Figs <xref ref-type="fig" rid="F2">2A</xref>, <xref ref-type="fig" rid="F2">2C</xref>, <xref ref-type="fig" rid="F5">5N</xref>); ovipositor sheath not widened apically (Fig. <xref ref-type="fig" rid="F5">5O</xref>), distinctly longer than metasoma (Figs <xref ref-type="fig" rid="F2">2C</xref>, <xref ref-type="fig" rid="F5">5A</xref>)</td><td rowspan="1" colspan="1">
                      <bold><italic><tp:taxon-name><tp:taxon-name-part taxon-name-part-type="genus" reg="Orientocardiochiles">Orientocardiochiles</tp:taxon-name-part></tp:taxon-name></italic> Kang &amp; Long, gen. nov.</bold>
                    </td></tr></tbody></table></table-wrap></tp:treatment-sec><tp:treatment-sec><!--Section generated to contain objects referenced in tp:taxon-treatment.--><fig id="F2" position="float" orientation="portrait"><object-id xmlns:xlink="http://www.w3.org/1999/xlink" content-type="doi" xlink:type="simple">10.3897/zookeys.971.56571.figure2</object-id><object-id xmlns:xlink="http://www.w3.org/1999/xlink" content-type="arpha" xlink:type="simple">FBE142A2-9741-5AA4-829F-79F8543651FD</object-id><label>Figure 2.</label><caption><p><italic><tp:taxon-name><tp:taxon-name-part taxon-name-part-type="genus" reg="Orientocardiochiles">Orientocardiochiles</tp:taxon-name-part> <tp:taxon-name-part taxon-name-part-type="species" reg="joeburrowi">joeburrowi</tp:taxon-name-part></tp:taxon-name></italic> sp. nov., holotype. <bold>A</bold> Lateral habitus <bold>B</bold> dorsal habitus <bold>C</bold> ventral metasoma; arrow: hypopygium <bold>D</bold> dorsal propodeum and metasomal terga 1–3; arrow: plateau-like projection <bold>E</bold> dorsal mesonotum <bold>F</bold> anterior head <bold>G</bold> claws.</p></caption><graphic xmlns:xlink="http://www.w3.org/1999/xlink" xlink:href="zookeys-971-001-g002.jpg" position="float" orientation="portrait" xlink:type="simple" id="oo_455894.jpg"><uri content-type="original_file" xlink:type="simple">https://binary.pensoft.net/fig/455894</uri></graphic></fig><fig id="F5" position="float" orientation="portrait"><object-id xmlns:xlink="http://www.w3.org/1999/xlink" content-type="doi" xlink:type="simple">10.3897/zookeys.971.56571.figure5</object-id><object-id xmlns:xlink="http://www.w3.org/1999/xlink" content-type="arpha" xlink:type="simple">BAE8A8C4-7365-5487-91A1-7DC5A0E33A21</object-id><label>Figure 5.</label><caption><p><italic><tp:taxon-name><tp:taxon-name-part taxon-name-part-type="genus" reg="Orientocardiochiles">Orientocardiochiles</tp:taxon-name-part> <tp:taxon-name-part taxon-name-part-type="species" reg="nigrofasciatus">nigrofasciatus</tp:taxon-name-part></tp:taxon-name></italic> sp. nov. <bold>A</bold> Lateral habitus (holotype, female) <bold>B</bold> head (dorsal view) <bold>C</bold> head (anterior view) <bold>D</bold> head (lateral view) <bold>E</bold> dorsal mesonotum <bold>F</bold> lateral mesonotum <bold>G</bold> metasoma (dorsal view) <bold>H</bold> forewing <bold>I</bold> hind wing <bold>J</bold> propodeum <bold>K</bold> hamuli on hind wing <bold>L</bold> hind tarsal claw <bold>M</bold> ventro-lateral mesonotum <bold>N</bold> ventral metasoma <bold>O</bold> apex of ovipositor sheath (lateral view).</p></caption><graphic xmlns:xlink="http://www.w3.org/1999/xlink" xlink:href="zookeys-971-001-g005.jpg" position="float" orientation="portrait" xlink:type="simple" id="oo_455897.jpg"><uri content-type="original_file" xlink:type="simple">https://binary.pensoft.net/fig/455897</uri></graphic></fig><fig id="F1" position="float" orientation="portrait"><object-id xmlns:xlink="http://www.w3.org/1999/xlink" content-type="doi" xlink:type="simple">10.3897/zookeys.971.56571.figure1</object-id><object-id xmlns:xlink="http://www.w3.org/1999/xlink" content-type="arpha" xlink:type="simple">C17695B0-3FD7-5D5E-8F45-3827C7EF6AB2</object-id><label>Figure 1.</label><caption><p><italic><tp:taxon-name><tp:taxon-name-part taxon-name-part-type="genus" reg="Austerocardiochiles">Austerocardiochiles</tp:taxon-name-part> <tp:taxon-name-part taxon-name-part-type="species" reg="pollinator">pollinator</tp:taxon-name-part></tp:taxon-name></italic>, paratype. <bold>A</bold> Lateral habitus <bold>B</bold> dorsal habitus <bold>C</bold> ventral metasoma; arrow: median enfold on hypopygium <bold>D</bold> dorsal propodeum and metasomal terga 1 to 3; arrow: lens-shaped area <bold>E</bold> dorsal mesonotum <bold>F</bold> anterior head <bold>G</bold> claws.</p></caption><graphic xmlns:xlink="http://www.w3.org/1999/xlink" xlink:href="zookeys-971-001-g001.jpg" position="float" orientation="portrait" xlink:type="simple" id="oo_455893.jpg"><uri content-type="original_file" xlink:type="simple">https://binary.pensoft.net/fig/455893</uri></graphic></fig></tp:treatment-sec><ref-list><ref id="B7"><mixed-citation xmlns:xlink="http://www.w3.org/1999/xlink" xlink:type="simple"><person-group><name name-style="western"><surname>Dangerfield</surname><given-names>PC</given-names></name><name name-style="western"><surname>Austin</surname><given-names>AD</given-names></name><name name-style="western"><surname>Whitfield</surname><given-names>JB</given-names></name></person-group> (<year>1999</year>) <article-title>Systematics of the world genera of <tp:taxon-name><tp:taxon-name-part taxon-name-part-type="subfamily">Cardiochilinae</tp:taxon-name-part></tp:taxon-name> (<tp:taxon-name><tp:taxon-name-part taxon-name-part-type="order">Hymenoptera</tp:taxon-name-part></tp:taxon-name>: <tp:taxon-name><tp:taxon-name-part taxon-name-part-type="family">Braconidae</tp:taxon-name-part></tp:taxon-name>).</article-title><source>Invertebrate Systematics</source><volume>13</volume>(<issue>6</issue>): <fpage>917</fpage>–<lpage>976</lpage>. <ext-link xlink:type="simple" ext-link-type="doi" xlink:href="10.1071/IT98020">https://doi.org/10.1071/IT98020</ext-link></mixed-citation></ref></ref-list></tp:taxon-treatment>
