# Supplementary material for: Orientocardiochiles, a new genus of Cardiochilinae (Hymenoptera, Braconidae), with descriptions of two new species from Malaysia and Vietnam
Source: Zookeys. 2020 Sep 24;971:1–15. doi: 10.3897/zookeys.971.56571 (PMC7529828; doi:10.3897/zookeys.971.56571)
Supplement: XML Treatment for Orientocardiochiles joeburrowi [file zookeys.971.56571-treatment2.xml]

<!DOCTYPE tp:taxon-treatment
  PUBLIC "-//TaxonX//DTD Taxonomic Treatment Publishing DTD v0 20100105//EN" "tax-treatment-NSO.dtd">
<tp:taxon-treatment xmlns:tp="http://www.plazi.org/taxpub"><tp:treatment-meta><kwd-group><label>Taxon classification</label><kwd><named-content xmlns:xlink="http://www.w3.org/1999/xlink" content-type="kingdom">Animalia</named-content></kwd><kwd><named-content xmlns:xlink="http://www.w3.org/1999/xlink" content-type="order">Hymenoptera</named-content></kwd><kwd><named-content xmlns:xlink="http://www.w3.org/1999/xlink" content-type="family">Braconidae</named-content></kwd></kwd-group><mixed-citation publication-type="journal"><person-group><name><surname>Kang</surname><given-names>Ilgoo</given-names></name><name><surname>Long</surname><given-names>Khuat Dang</given-names></name><name><surname>Sharkey</surname><given-names>Michael J.</given-names></name><name><surname>Whitfield</surname><given-names>James B.</given-names></name><name><surname>Lord</surname><given-names>Nathan P.</given-names></name></person-group><article-title><italic><tp:taxon-name><tp:taxon-name-part taxon-name-part-type="genus" reg="Orientocardiochiles">Orientocardiochiles</tp:taxon-name-part></tp:taxon-name></italic>, a new genus of <tp:taxon-name><tp:taxon-name-part taxon-name-part-type="subfamily">Cardiochilinae</tp:taxon-name-part></tp:taxon-name> (<tp:taxon-name><tp:taxon-name-part taxon-name-part-type="order">Hymenoptera</tp:taxon-name-part></tp:taxon-name>, <tp:taxon-name><tp:taxon-name-part taxon-name-part-type="family">Braconidae</tp:taxon-name-part></tp:taxon-name>), with descriptions of two new species from Malaysia and Vietnam</article-title><source>Zookeys</source><day>24</day><month>9</month><year>2020</year><volume>971</volume><fpage>1</fpage><lpage>15</lpage><pub-id pub-id-type="doi">10.3897/zookeys.971.56571</pub-id></mixed-citation></tp:treatment-meta><tp:nomenclature><tp:taxon-name><object-id xmlns:xlink="http://www.w3.org/1999/xlink" content-type="arpha" xlink:type="simple">C6C0A498-FC35-580B-A693-6E227D16571E</object-id>
              <tp:taxon-name-part taxon-name-part-type="genus" reg="Orientocardiochiles">Orientocardiochiles</tp:taxon-name-part>
              <tp:taxon-name-part taxon-name-part-type="species" reg="joeburrowi">joeburrowi</tp:taxon-name-part>
              <object-id xmlns:xlink="http://www.w3.org/1999/xlink" content-type="zoobank" xlink:type="simple">http://zoobank.org/C653D411-AED6-45FA-8BE7-254DBDA02BD9</object-id>
            </tp:taxon-name><tp:taxon-authority>Kang</tp:taxon-authority><tp:taxon-status xmlns:xlink="http://www.w3.org/1999/xlink" xlink:type="simple">sp. nov.</tp:taxon-status><xref ref-type="fig" rid="F2">Fig. 2A–G</xref></tp:nomenclature><tp:treatment-sec sec-type="material" id="SECID0EUJAE"><title>Material examined.</title><p><bold><italic>Holotype</italic></bold> Malaysia • ♀; female, Perlis, Wang Kelian; <named-content xmlns:xlink="http://www.w3.org/1999/xlink" content-type="dwc:verbatimCoordinates" xlink:type="simple"><named-content content-type="geo-json" specific-use="{&#34;type&#34;:&#34;Point&#34;,&#34;coordinates&#34;:[100.189983,6.678039]}" id="NCID0ECKAE" xlink:type="simple">6°40'40.94"N, 100°11'23.94"E</named-content></named-content>; xi.2008; Sharkey &amp; Norliyana.</p></tp:treatment-sec><tp:treatment-sec sec-type="description" id="SECID0EHKAE"><title>Description.</title><p>Body large and stout, 9.1mm. Antenna 6.4 mm. Length of forewing 9.6 mm. Ovipositor sheath 4.4 mm. <bold><italic>Head</italic>.</bold> Antenna 41-segmented; length of scape 1.3 × longer than its width (30:23); third segment (basal flagellomere) 2.2 × longer than second segment (pedicel) (29:13); apical segment 1.9 × longer than subapical segment (15:8). Clypeal suture distinct (Fig. <xref ref-type="fig" rid="F2">2F</xref>); with two well-developed tubercles; width of clypeus 1.9 × its height (72:44); face width 0.9 × length of face and clypeus combined (11:12); distance between tentorial pits 1.9 × distance between a pit and eye margin (60:32). Mandible bidentate; basal width of mandible 0.7 × longer than the distance from mandible to eye margin (22:31). Maxillary palpus 5-segmented. Labial palpus 4-segmented. Galea short with dense setae (Fig. <xref ref-type="fig" rid="F2">2F</xref>). Glossa short (Fig. <xref ref-type="fig" rid="F2">2F</xref>). Head transverse, median length 0.35 × longer than the maximum width of head in dorsal view (75:217). Eye length 2.0 × length of temple as viewed dorsally (72:36). Ocellar triangle marginated with shallow suture; POL:OD:OOL= 10:18:42. <bold><italic>Mesosoma</italic>.</bold> Length of mesosoma 1.4 × its height (37:26). Notauli present (Figs <xref ref-type="fig" rid="F2">2B, E</xref>). Mesoscutum with shallow submarginal furrows (Fig. <xref ref-type="fig" rid="F2">2E</xref>). Scutellar sulcus curved with 5 crenulae, 0.33 × longer than median length of scutellum (19:57) (Fig. <xref ref-type="fig" rid="F2">2E</xref>). Postscutellar depression absent. Propodeum rugulose; propodeal areola kite-shaped, length of median areola 1.8 × longer than its maximum width (60:34); median transverse carina on the propodeum reaching lateral margin (Fig. <xref ref-type="fig" rid="F2">2D</xref>). Pronotum mostly smooth and carinate posteriorly. Mesopleuron mostly smooth; precoxal sulcus well-defined and crenulate, not reaching posterior margin. Metapleuron rugulose. Mesosternal sulcus with few barely perceptible crenulae. <bold><italic>Legs</italic>.</bold> Fore tibial spur 0.57 × basitarsus (44:77). Length of hind femur, tibia and basitarsus 3.8× (210:55), 7.1× (320:45) and 6.0 × (18:3) longer than maximum width of each. Basal spur of mid tibia 0.58× longer than length of mid-basitarsus (67:115). Basal spur of hind tibia 1.8 × longer than length of apical spur (88:49), and 0.49 × longer than length of hind basitarsus (88:178). Hind basitarsus 0.56 × longer than length of hind tibia (18:32), and 0.96 × longer than length of remaining hind tarsi 2–5 (178:185). Hind tarsal claws pectinate with 10 teeth (Fig. <xref ref-type="fig" rid="F2">2G</xref>). <bold><italic>Wings</italic>.</bold> Length of forewing 3.2 × longer than its maximum width (96:32). Length of pterostigma 4.4 × longer than its width (191:44). Forewing r:3-SR:2-SR= 33:165:99; 1-M 2.4 × longer than m-cu (88:36); 2-SR+M 1.63 × longer than m-cu (59:36); 1-CU1 0.23 × longer than 2-CU1 (22:96) and 0.37 × longer than cu-a (22:59). Length of hind wing 5.2 × longer than its maximum width (78:15); second submarginal cell trapezoid, maximum length of the cell 3.15× longer than its maximum height (262:83) (Fig. <xref ref-type="fig" rid="F2">2A</xref>). Hind wing M+CU distinctly shorter than 1-M, and 0.63 × longer than 1-M (75:119); 1-M 3.6 × longer than length of 1r-m (119:33); 2-SC+R horizontal to the longitudinal axis of hind wing; 2-1A absent. <bold><italic>Metasoma</italic>.</bold> T1 punctate medially, about 1.1× longer than its apical width (133:125). (Fig. <xref ref-type="fig" rid="F2">2D</xref>). T2 dorsally rectangular; median length of T2 0.34 × longer than its apical width (50:146), and 0.74 × as long as median length of T3 (50:67) (Figs <xref ref-type="fig" rid="F2">2B, D</xref>). T3 entirely smooth (Fig. <xref ref-type="fig" rid="F2">2D</xref>). Hypopygium acute apically, fully sclerotized without median suture (Fig. <xref ref-type="fig" rid="F2">2A, C</xref>). Ovipositor length about 1.23× longer than length of metasoma (57:46). Ovipositor sheaths densely setose throughout; setose part of ovipositor sheath 0.95 × longer than length of metasoma (44:46), 1.38 × longer than length of hind tibia (44:32), and 0.46 × longer than length of forewing (44:96).</p><fig id="F2" position="float" orientation="portrait"><object-id xmlns:xlink="http://www.w3.org/1999/xlink" content-type="doi" xlink:type="simple">10.3897/zookeys.971.56571.figure2</object-id><object-id xmlns:xlink="http://www.w3.org/1999/xlink" content-type="arpha" xlink:type="simple">FBE142A2-9741-5AA4-829F-79F8543651FD</object-id><label>Figure 2.</label><caption><p><italic><tp:taxon-name><tp:taxon-name-part taxon-name-part-type="genus" reg="Orientocardiochiles">Orientocardiochiles</tp:taxon-name-part> <tp:taxon-name-part taxon-name-part-type="species" reg="joeburrowi">joeburrowi</tp:taxon-name-part></tp:taxon-name></italic> sp. nov., holotype. <bold>A</bold> Lateral habitus <bold>B</bold> dorsal habitus <bold>C</bold> ventral metasoma; arrow: hypopygium <bold>D</bold> dorsal propodeum and metasomal terga 1–3; arrow: plateau-like projection <bold>E</bold> dorsal mesonotum <bold>F</bold> anterior head <bold>G</bold> claws.</p></caption><graphic xmlns:xlink="http://www.w3.org/1999/xlink" xlink:href="zookeys-971-001-g002.jpg" position="float" orientation="portrait" xlink:type="simple" id="oo_455894.jpg"><uri content-type="original_file" xlink:type="simple">https://binary.pensoft.net/fig/455894</uri></graphic></fig><p><bold><italic>Color</italic>.</bold> Body mostly whitish pale and appearing striped; the following areas melanic: antenna, vertex, median mesonotal lobe (mostly melanic except for posterior area), lateral mesonotal lobe (pale basally), scutellum, anterior propodeum, fore trochantellus, basal fore femur, mid trochanter (mostly) and trochantellus, hind coxa with a large melanic spot posterolaterally, entire hind trochanter and trochantellus, hind femur (except for anteromedial area), mid and hind tarsi, median tergum 1, entire tergum 2, anterior terga 3–6, posterior tergum 7, ovipositor and external ovipositor sheaths. Wings entirely lightly infuscate, stigma dark brown but centrally pale.</p><p><bold>Male.</bold> Unknown.</p></tp:treatment-sec><tp:treatment-sec sec-type="etymology" id="SECID0EGOAE"><title>Etymology.</title><p>Named in honor of Joseph Lee Burrow, the world-class college football quarterback for the LSU Tigers and the 2019 Heisman Trophy winner.</p></tp:treatment-sec><tp:treatment-sec sec-type="host" id="SECID0ELOAE"><title>Host(s).</title><p>Unknown.</p><fig id="F3" position="float" orientation="portrait"><object-id xmlns:xlink="http://www.w3.org/1999/xlink" content-type="doi" xlink:type="simple">10.3897/zookeys.971.56571.figure3</object-id><object-id xmlns:xlink="http://www.w3.org/1999/xlink" content-type="arpha" xlink:type="simple">836DA80D-515B-5DDE-A4D7-D28CD4716742</object-id><label>Figure 3.</label><caption><p>Distribution map of the members of <italic><tp:taxon-name><tp:taxon-name-part taxon-name-part-type="genus" reg="Orientocardiochiles">Orientocardiochiles</tp:taxon-name-part></tp:taxon-name></italic> gen. nov. in Malaysia and Vietnam.</p></caption><graphic xmlns:xlink="http://www.w3.org/1999/xlink" xlink:href="zookeys-971-001-g003.jpg" position="float" orientation="portrait" xlink:type="simple" id="oo_455895.jpg"><uri content-type="original_file" xlink:type="simple">https://binary.pensoft.net/fig/455895</uri></graphic></fig></tp:treatment-sec><tp:treatment-sec sec-type="distribution" id="SECID0EEPAE"><title>Distribution.</title><p><italic><tp:taxon-name><tp:taxon-name-part taxon-name-part-type="genus" reg="Orientocardiochiles">Orientocardiochiles</tp:taxon-name-part> <tp:taxon-name-part taxon-name-part-type="species" reg="joeburrowi">joeburrowi</tp:taxon-name-part></tp:taxon-name></italic> sp. nov., is known from only one female specimen collected from Wang Kelian, Malaysia, which is near the Thailand–Malaysia border (Fig. <xref ref-type="fig" rid="F4">4A, B</xref>).</p><fig id="F4" position="float" orientation="portrait"><object-id xmlns:xlink="http://www.w3.org/1999/xlink" content-type="doi" xlink:type="simple">10.3897/zookeys.971.56571.figure4</object-id><object-id xmlns:xlink="http://www.w3.org/1999/xlink" content-type="arpha" xlink:type="simple">3F555563-9083-5A0A-A8F7-E698CC73C2C2</object-id><label>Figure 4.</label><caption><p><bold>A</bold> Distribution map of <italic><tp:taxon-name><tp:taxon-name-part taxon-name-part-type="genus" reg="Orientocardiochiles">Orientocardiochiles</tp:taxon-name-part> <tp:taxon-name-part taxon-name-part-type="species" reg="joeburrowi">joeburrowi</tp:taxon-name-part></tp:taxon-name></italic> sp. nov. in Wang Kelian <bold>B</bold> distribution map of <italic><tp:taxon-name><tp:taxon-name-part taxon-name-part-type="genus" reg="Orientocardiochiles">O.</tp:taxon-name-part> <tp:taxon-name-part taxon-name-part-type="species" reg="joeburrowi">joeburrowi</tp:taxon-name-part></tp:taxon-name></italic> sp. nov. in Malaysia.</p></caption><graphic xmlns:xlink="http://www.w3.org/1999/xlink" xlink:href="zookeys-971-001-g004.jpg" position="float" orientation="portrait" xlink:type="simple" id="oo_455896.jpg"><uri content-type="original_file" xlink:type="simple">https://binary.pensoft.net/fig/455896</uri></graphic></fig></tp:treatment-sec><tp:treatment-sec sec-type="notes" id="SECID0EARAE"><title>Notes.</title><p><italic><tp:taxon-name><tp:taxon-name-part taxon-name-part-type="genus" reg="Orientocardiochiles">Orientocardiochiles</tp:taxon-name-part> <tp:taxon-name-part taxon-name-part-type="species" reg="joeburrowi">joeburrowi</tp:taxon-name-part></tp:taxon-name></italic> sp. nov., can be distinguished from <italic><tp:taxon-name><tp:taxon-name-part taxon-name-part-type="genus" reg="Orientocardiochiles">O.</tp:taxon-name-part> <tp:taxon-name-part taxon-name-part-type="species" reg="nigrofasciatus">nigrofasciatus</tp:taxon-name-part></tp:taxon-name></italic> sp. nov. due to the following diagnostic characters of the genus: i) forewing entirely lightly infuscate; ii) propodeum without short longitudinal carina anteriorly; iii) propodeal areola quadrate (kite-shaped); iv) hind tarsal claw pectinate with 10 teeth; v) hypopygium entirely sclerotized and without median enfold; vi) scapus entirely brown.</p></tp:treatment-sec></tp:taxon-treatment>
