# Supplementary material for: Orientocardiochiles, a new genus of Cardiochilinae (Hymenoptera, Braconidae), with descriptions of two new species from Malaysia and Vietnam
Source: Zookeys. 2020 Sep 24;971:1–15. doi: 10.3897/zookeys.971.56571 (PMC7529828; doi:10.3897/zookeys.971.56571)
Supplement: XML Treatment for Orientocardiochiles nigrofasciatus [file zookeys.971.56571-treatment3.xml]

<!DOCTYPE tp:taxon-treatment
  PUBLIC "-//TaxonX//DTD Taxonomic Treatment Publishing DTD v0 20100105//EN" "tax-treatment-NSO.dtd">
<tp:taxon-treatment xmlns:tp="http://www.plazi.org/taxpub"><tp:treatment-meta><kwd-group><label>Taxon classification</label><kwd><named-content xmlns:xlink="http://www.w3.org/1999/xlink" content-type="kingdom">Animalia</named-content></kwd><kwd><named-content xmlns:xlink="http://www.w3.org/1999/xlink" content-type="order">Hymenoptera</named-content></kwd><kwd><named-content xmlns:xlink="http://www.w3.org/1999/xlink" content-type="family">Braconidae</named-content></kwd></kwd-group><mixed-citation publication-type="journal"><person-group><name><surname>Kang</surname><given-names>Ilgoo</given-names></name><name><surname>Long</surname><given-names>Khuat Dang</given-names></name><name><surname>Sharkey</surname><given-names>Michael J.</given-names></name><name><surname>Whitfield</surname><given-names>James B.</given-names></name><name><surname>Lord</surname><given-names>Nathan P.</given-names></name></person-group><article-title><italic><tp:taxon-name><tp:taxon-name-part taxon-name-part-type="genus" reg="Orientocardiochiles">Orientocardiochiles</tp:taxon-name-part></tp:taxon-name></italic>, a new genus of <tp:taxon-name><tp:taxon-name-part taxon-name-part-type="subfamily">Cardiochilinae</tp:taxon-name-part></tp:taxon-name> (<tp:taxon-name><tp:taxon-name-part taxon-name-part-type="order">Hymenoptera</tp:taxon-name-part></tp:taxon-name>, <tp:taxon-name><tp:taxon-name-part taxon-name-part-type="family">Braconidae</tp:taxon-name-part></tp:taxon-name>), with descriptions of two new species from Malaysia and Vietnam</article-title><source>Zookeys</source><day>24</day><month>9</month><year>2020</year><volume>971</volume><fpage>1</fpage><lpage>15</lpage><pub-id pub-id-type="doi">10.3897/zookeys.971.56571</pub-id></mixed-citation></tp:treatment-meta><tp:nomenclature><tp:taxon-name><object-id xmlns:xlink="http://www.w3.org/1999/xlink" content-type="arpha" xlink:type="simple">7F1AAC72-BFDB-594B-8501-81F5A2662298</object-id>
              <tp:taxon-name-part taxon-name-part-type="genus" reg="Orientocardiochiles">Orientocardiochiles</tp:taxon-name-part>
              <tp:taxon-name-part taxon-name-part-type="species" reg="nigrofasciatus">nigrofasciatus</tp:taxon-name-part>
              <object-id xmlns:xlink="http://www.w3.org/1999/xlink" content-type="zoobank" xlink:type="simple">http://zoobank.org/7F9CC61E-28E0-45A2-B6C4-40FA9F4231A9</object-id>
            </tp:taxon-name><tp:taxon-authority>Long</tp:taxon-authority><tp:taxon-status xmlns:xlink="http://www.w3.org/1999/xlink" xlink:type="simple">sp. nov.</tp:taxon-status><xref ref-type="fig" rid="F5">Fig. 5A–O</xref><!--PageBreak --></tp:nomenclature><tp:treatment-sec sec-type="material" id="SECID0EKTAE"><title>Material examined.</title><p><bold><italic>Holotype</italic></bold>, Vietnam • ♀; female, “<bold>Card.101</bold>” (<abbrev xmlns:xlink="http://www.w3.org/1999/xlink" content-type="institution" xlink:title="Institute of Ecology and Biological Resources" id="ABBRID0EXTAE" xlink:type="simple">IEBR</abbrev>), S. Vietnam: Lam Dong, Cat Tien NP, forest; <named-content xmlns:xlink="http://www.w3.org/1999/xlink" content-type="dwc:verbatimCoordinates" xlink:type="simple"><named-content content-type="geo-json" specific-use="{&#34;type&#34;:&#34;Point&#34;,&#34;coordinates&#34;:[107.433333,11.300000]}" id="NCID0E6TAE" xlink:type="simple">11°18'N, 107°26'E</named-content></named-content>, 100 m; 8.iv.2007; MP Quy.</p></tp:treatment-sec><tp:treatment-sec sec-type="description" id="SECID0EEUAE"><title>Description.</title><p>Body length 9.7 mm. Length of forewing 9.0 mm. Antenna 7.0 mm, ovipositor sheath 4.7 mm. <bold><italic>Head</italic>.</bold> Antenna with 43 segments; length of scape 1.4 × longer than its width (18:13); third segment 1.5 × longer than second segment (15:10); apical segment 2.25 × longer than subapical segment (4:10). Clypeal suture distinct; ventral margin of clypeus evenly convex with indistinct tubercles (Fig. <xref ref-type="fig" rid="F5">5C</xref>); <!--PageBreak -->width of clypeus 1.8 × longer than its height (35:19); face width 0.9 × length of face and clypeus combined (28:32); distance between tentorial pits 1.9 × distance between pit and eye margin (15:8) (Fig. <xref ref-type="fig" rid="F5">5C</xref>). Mandible angularly bent ventrally (Fig. <xref ref-type="fig" rid="F5">5C</xref>); basal width of mandible 0.8 × distance from mandible to eye margin (8:10). Frons depressed laterally, with tubercle anteriorly, almost smooth; in dorsal view. Head transverse; median length of head 0.45 × its width (25:56) in dorsal view. Eye length 1.9 × length of temple (17:9). Ocelli rather large; POL:OD:OOL=3:4:13 (Fig. <xref ref-type="fig" rid="F5">5B</xref>). Vertex sparsely punctate anteriorly, rugose-punctate posteriorly; in lateral view. Length of eye 1.3 × temple (18:14); temple sparsely punctate (Fig. <xref ref-type="fig" rid="F5">5D</xref>). <bold><italic>Mesosoma</italic>.</bold> Mesosoma robust; length of mesosoma 1.6 × height (55:35) (Fig. <xref ref-type="fig" rid="F5">5F</xref>). Pronotal side large, almost smooth. Notauli evenly deep, crenulate, meeting deep smooth area posteriorly (Fig. <xref ref-type="fig" rid="F5">5E</xref>). Lobes of mesoscutum shiny, sparsely punctate. Scutellum slightly convex medially, densely and finely punctate. Scutellar sulcus rather narrow, curved, with 5+ crenulae, median length of scutellar sulcus 0.3 × longer than median length of scutellum (7:24) (Fig. <xref ref-type="fig" rid="F5">5E</xref>). Propodeal areola length 1.8 × longer than its width (27:15). Epicnemial carina absent (Fig. <xref ref-type="fig" rid="F5">5M</xref>). Precoxal sulcus wide, shallow, crenulate (Fig. <xref ref-type="fig" rid="F5">5F</xref>). Mesopleuron sparsely and finely punctate. Subalar space crenulate. Metapleuron smooth anteriorly, foveate anteriorly. Propodeum with short basal carina; propodeal areola complete, almost occupying whole length of propodeum, areola with two median transverse carinae (Fig. <xref ref-type="fig" rid="F5">5J</xref>); propodeum coarsely rugose laterobasally. <bold><italic>Legs</italic>.</bold> Fore tibial spur 0.6 × longer than basitarsus (21:35). Length of hind femur, tibia and basitarsus 3.0, 7.0 and 8.0 × longer than their maximum width, respectively. Hind coxa shiny, smooth. Hind femur sparsely punctate. Hind tibia without apical projection; inner hind tibial spur 1.6 × longer than outer spur (16:10) and 0.5 × longer than hind basitarsus (16:32). Hind basitarsus 0.5 × longer than hind tibia (32:63), 0.9 × longer than hind tarsus 2–5 (32:37). Hind tarsal claw pectinate, with 4 teeth (Fig. <xref ref-type="fig" rid="F5">5L</xref>). <bold><italic>Wings</italic>.</bold> Length of forewing 3.1 × longer than its maximum width (90:29). Pterostigma elongate; length of pterostigma 5.0 × longer than its width (45:9) (Fig. <xref ref-type="fig" rid="F5">5H</xref>). r:3-SR:2-SR=6:33:18. 1-M 2.4 × as long as m-cu (17:7). 2-SR+M 1.7 × as long as m-cu (22:13). 1-CU1 0.14 × 2-CU1 (4:29) and 0.22 × cu-a (4:18). 1a present as a spectral short trace. Second submarginal cell long, maximum length 3.1 × longer than its maximum width (90:29) (Fig. <xref ref-type="fig" rid="F5">5H</xref>). Subdiscal cell broad. Length of hind wing 5.3 × longer than its maximum width (101:19). M+CU of hind wing distinctly shorter 1-M, and 0.65 × longer than 1-M (15:23). 1-M 4.6 × 1r-m (23:5). 2-SC+R horizontal to the longitudinal axis of hind wing (Fig. <xref ref-type="fig" rid="F5">5I</xref>). Hind wing with six hamuli (Fig. <xref ref-type="fig" rid="F5">5K</xref>). <bold><italic>Metasoma</italic>.</bold> T1 widened apically, 0.96 × longer than it is wide (28:29) (Fig. <xref ref-type="fig" rid="F5">5G</xref>); coriaceous smooth basally, almost punctate-reticulate medially, rugose apically. T2 transverse, without emarginate basal area, largely rugose (Fig. <xref ref-type="fig" rid="F5">5G</xref>); median length of T2 0.3 × longer than its apical width (10:32), and 0.6 × longer than median length of T3 (10:16). T3 sparsely and finely punctate. Remaining tergites almost smooth (Fig. <xref ref-type="fig" rid="F5">5G</xref>). Hypopygium sharply pointed at apex, median longitudinal area largely desclerotized and folded inwards throughout (Fig. <xref ref-type="fig" rid="F5">5N</xref>). Ovipositor sheath slender, pointed at apex and shortly setose (Fig. <xref ref-type="fig" rid="F5">5O</xref>); setose part of ovipositor sheath 1.4 × longer than length of metasoma (64:47), 2.0 × longer than length of hind tibia (64:32), and 0.7 × longer than length of forewing (64:90).</p><fig id="F5" position="float" orientation="portrait"><object-id xmlns:xlink="http://www.w3.org/1999/xlink" content-type="doi" xlink:type="simple">10.3897/zookeys.971.56571.figure5</object-id><object-id xmlns:xlink="http://www.w3.org/1999/xlink" content-type="arpha" xlink:type="simple">BAE8A8C4-7365-5487-91A1-7DC5A0E33A21</object-id><label>Figure 5.</label><caption><p><italic><tp:taxon-name><tp:taxon-name-part taxon-name-part-type="genus" reg="Orientocardiochiles">Orientocardiochiles</tp:taxon-name-part> <tp:taxon-name-part taxon-name-part-type="species" reg="nigrofasciatus">nigrofasciatus</tp:taxon-name-part></tp:taxon-name></italic> sp. nov. <bold>A</bold> Lateral habitus (holotype, female) <bold>B</bold> head (dorsal view) <bold>C</bold> head (anterior view) <bold>D</bold> head (lateral view) <bold>E</bold> dorsal mesonotum <bold>F</bold> lateral mesonotum <bold>G</bold> metasoma (dorsal view) <bold>H</bold> forewing <bold>I</bold> hind wing <bold>J</bold> propodeum <bold>K</bold> hamuli on hind wing <bold>L</bold> hind tarsal claw <bold>M</bold> ventro-lateral mesonotum <bold>N</bold> ventral metasoma <bold>O</bold> apex of ovipositor sheath (lateral view).</p></caption><graphic xmlns:xlink="http://www.w3.org/1999/xlink" xlink:href="zookeys-971-001-g005.jpg" position="float" orientation="portrait" xlink:type="simple" id="oo_455897.jpg"><uri content-type="original_file" xlink:type="simple">https://binary.pensoft.net/fig/455897</uri></graphic></fig><p><bold><italic>Color</italic>.</bold> Pale yellow; antenna black, except scape yellow; stemmaticum and vertex posteriorly black (Fig. <xref ref-type="fig" rid="F5">5B</xref>); lobes of mesoscutum largely black medially; scutellum black, pale yellow laterally and apically (Fig. <xref ref-type="fig" rid="F5">5E</xref>); propodeum black medio-basally (Fig. <xref ref-type="fig" rid="F5">5J</xref>); propleuron posteriorly, mesopleuron medio-dorsally and mesosternum black (Fig. <xref ref-type="fig" rid="F5">5F</xref>); fore and middle legs pale yellow, except middle trochanters, trochantellus, and tarsus yellowish-brown; hind coxa dorso-basally and ventrally, trochanters, trochantellus, femur basally and apically, hind tibia at base and apically, hind tarsus brown; wing veins brown; wing membrane hyaline, apex of forewing blackish-brown (Fig. <xref ref-type="fig" rid="F5">5H</xref>); first metasomal tergite with large median black patch; second tergite black, except basal small round yellow area; third tergite pale yellow; fourth–sixth tergites with basal black stripes (Fig. <xref ref-type="fig" rid="F5">5G</xref>); seventh tergite black apically.</p><p><bold>Male.</bold> Unknown.</p></tp:treatment-sec><tp:treatment-sec sec-type="etymology" id="SECID0EN1AE"><title>Etymology.</title><p>From “nigro” (Latin for “black”), and “fascia” (Latin for “band”, “zone”, “stripe”), because of black stripes basally on metasomal tergites 4–6.</p></tp:treatment-sec><tp:treatment-sec sec-type="host" id="SECID0ES1AE"><title>Host(s).</title><p>Unknown.</p></tp:treatment-sec><tp:treatment-sec sec-type="distribution" id="SECID0EX1AE"><title>Distribution.</title><p><italic><tp:taxon-name><tp:taxon-name-part taxon-name-part-type="genus" reg="Orientocardiochiles">Orientocardiochiles</tp:taxon-name-part> <tp:taxon-name-part taxon-name-part-type="species" reg="nigrofasciatus">nigrofasciatus</tp:taxon-name-part></tp:taxon-name></italic> sp. nov., is known from only one female specimen collected from Cat Tien NP, S. Vietnam. (Fig. <xref ref-type="fig" rid="F6">6A, B</xref>).</p><fig id="F6" position="float" orientation="portrait"><object-id xmlns:xlink="http://www.w3.org/1999/xlink" content-type="doi" xlink:type="simple">10.3897/zookeys.971.56571.figure6</object-id><object-id xmlns:xlink="http://www.w3.org/1999/xlink" content-type="arpha" xlink:type="simple">79946E76-2D6A-513C-8B6E-7BCBB3F49441</object-id><label>Figure 6.</label><caption><p><bold>A</bold> Distribution map of <italic><tp:taxon-name><tp:taxon-name-part taxon-name-part-type="genus" reg="Orientocardiochiles">Orientocardiochiles</tp:taxon-name-part> <tp:taxon-name-part taxon-name-part-type="species" reg="nigrofasciatus">nigrofasciatus</tp:taxon-name-part></tp:taxon-name></italic> sp. nov. in Cat Tien NP <bold>B</bold> distribution map of <italic><tp:taxon-name><tp:taxon-name-part taxon-name-part-type="genus" reg="Orientocardiochiles">O.</tp:taxon-name-part> <tp:taxon-name-part taxon-name-part-type="species" reg="nigrofasciatus">nigrofasciatus</tp:taxon-name-part></tp:taxon-name></italic> sp. nov. in Vietnam.</p></caption><graphic xmlns:xlink="http://www.w3.org/1999/xlink" xlink:href="zookeys-971-001-g006.jpg" position="float" orientation="portrait" xlink:type="simple" id="oo_455898.jpg"><uri content-type="original_file" xlink:type="simple">https://binary.pensoft.net/fig/455898</uri></graphic></fig></tp:treatment-sec><tp:treatment-sec sec-type="notes" id="SECID0ET3AE"><title>Notes.</title><p><italic><tp:taxon-name><tp:taxon-name-part taxon-name-part-type="genus" reg="Orientocardiochiles">Orientocardiochiles</tp:taxon-name-part> <tp:taxon-name-part taxon-name-part-type="species" reg="nigrofasciatus">nigrofasciatus</tp:taxon-name-part></tp:taxon-name></italic> sp. nov., from Vietnam can be separated from <italic><tp:taxon-name><tp:taxon-name-part taxon-name-part-type="genus" reg="Orientocardiochiles">Orientocardiochiles</tp:taxon-name-part> <tp:taxon-name-part taxon-name-part-type="species" reg="joeburrowi">joeburrowi</tp:taxon-name-part></tp:taxon-name></italic> sp. nov., from Malaysia by the following characters: i) forewing apically strongly infuscate; ii) propodeum with short longitudinal carina anteriorly; iii) propodeal areola pentagonal; iv) hind tarsal claw pectinate with four teeth; v) hypopygium with median longitudinal fold; vi) scape mostly yellow, except for the dorso-apical region.</p></tp:treatment-sec></tp:taxon-treatment>
